# Supplementary material for: HIF-1α Expression Increases Preoperative Concurrent Chemoradiotherapy Resistance in Hyperglycemic Rectal Cancer
Source: Cancers (Basel). 2022 Aug 22;14(16):4053. doi: 10.3390/cancers14164053 (PMC9406860; doi:10.3390/cancers14164053)
Supplement: Supplementary file 1 [file cancers-14-04053-s001.zip]

Archive with 1 entries (1 files):
- cancers-1816583-supplementary.pdf
